# Supplementary material for: Dynamics of Replication-Associated Protein Levels through the Cell Cycle
Source: Int J Mol Sci. 2024 Jul 28;25(15):8230. doi: 10.3390/ijms25158230 (PMC11311332; doi:10.3390/ijms25158230)
Supplement: Supplementary file 1 [file ijms-25-08230-s001.zip]

Archive with 6 entries (6 files):
- ijms-3099532-SM-main.pdf
- Video 1_PCNA_EGFP_PCNA_mCherry.mp4
- Video 2_Rif1_EGFP_PCNA_mCherry.mp4
- Video 3_MCM6_EGFP_PCNA_mCherry.mp4
- Video 4_ORC1_EGFP_PCNA_mCherry.mp4
- Video 5_CLASPIN_EGFP_PCNA_mCherry.mp4
